# Supplementary material for: Microarray analysis reveals genetic pathways modulated by tipifarnib in acute myeloid leukemia
Source: BMC Cancer. 2004 Aug 25;4:56. doi: 10.1186/1471-2407-4-56 (PMC516036; doi:10.1186/1471-2407-4-56)
Supplement: Additional File 2 — A list of 141 genes with known function that were regulated in both the cell line and patient data sets. [file 1471-2407-4-56-S2.xls]

## Sheet: Sheet1
GeneSeqID	GeneSymbol	Description	activated (+) or repressed (-)
NM_000927	ABCB1	ATP-binding cassette, sub-family B (MDR/TAP), member 1	+
NM_005845	ABCC4	ATP-binding cassette, sub-family C (CFTR/MRP), member 4	-
NM_004769	ACCN3	amiloride-sensitive cation channel 3	+
AI274724	ACTGP10	actin, gamma pseudogene 10	+
NM_006988	ADAMTS1	a disintegrin-like and metalloprotease (reprolysin type) with thrombospondin type 1 motif, 1	-
L20463	ADORA3	adenosine A3 receptor	-
U03864	ADRA1D	adrenergic, alpha-1D-, receptor	-
NM_004039	ANXA2	annexin A2	+
NM_004039	ANXA2	annexin A2	+
NM_001642	APLP2	amyloid beta (A4) precursor-like protein 2	-
NM_000040	APOC3	apolipoprotein C-III	+
NM_000702	ATP1A2	ATPase, Na+/K+ transporting, alpha 2 (+) polypeptide	-
AI733048	ATP6V0D2	ATPase, H+ transporting, lysosomal 38kDa, V0 subunit d isoform 2	+
NM_016293	BIN2	bridging integrator 2	+
AB040922	BKLHD1	BTB and kelch domain containing 1	-
NM_007294	BRCA1	breast cancer 1, early onset	+
NM_007294	BRCA1	breast cancer 1, early onset	+
L29384	CACNA1E	calcium channel, voltage-dependent, alpha 1E subunit	+
NM_006366	CAP2	CAP, adenylate cyclase-associated protein, 2 (yeast)	-
NM_005186	CAPN1	calpain 1, (mu/I) large subunit	+
NM_005186	CAPN1	calpain 1, (mu/I) large subunit	+
NM_000070	CAPN3	calpain 3, (p94)	+
NM_032330	CAPNS2	calpain small subunit 2	+
NM_001226	CASP6	caspase 6, apoptosis-related cysteine protease	+
NM_004591	CCL20	chemokine (C-C motif) ligand 20	+
NM_001778	CD48	CD48 antigen (B-cell membrane protein)	+
NM_001798	CDK2	cyclin-dependent kinase 2	+
NM_001800	CDKN2D	cyclin-dependent kinase inhibitor 2D (p19, inhibits CDK4)	+
NM_001803	CDW52	CDW52 antigen (CAMPATH-1 antigen)	+
NM_005195	CEBPD	CCAAT/enhancer binding protein (C/EBP), delta	+
NM_017424	CECR1	cat eye syndrome chromosome region, candidate 1	+
NM_031946	CENTG3	centaurin, gamma 3	+
NM_006090	CEPT1	choline/ethanolaminephosphotransferase	-
NM_001307	CLDN7	claudin 7	+
NM_004368	CNN2	calponin 2	+
NM_005207	CRKL	v-crk sarcoma virus CT10 oncogene homolog (avian)-like	-
NM_000760	CSF3R	colony stimulating factor 3 receptor (granulocyte)	+
NM_004383	CSK	c-src tyrosine kinase	-
AW969803	CXCL14	Chemokine, CXC motif, ligand 14	+
AW969803	CXCL14	Chemokine, CXC motif, ligand 14	+
NM_001928	DF	D component of complement (adipsin)	+
AI547325	DSC2	desmocollin 2	+
AI189550	EGFR	epidermal growth factor receptor	+
NM_003753	EIF3S7	eukaryotic translation initiation factor 3, subunit 7 zeta, 66/67kDa	+
M34379	ELA2	elastase 2, neutrophil	+
NM_022142	ELSPBP1	epididymal sperm binding protein 1	+
NM_001423	EMP1	epithelial membrane protein 1	-
NM_001423	EMP1	epithelial membrane protein 1	-
NM_001982	ERBB3	v-erb-b2 erythroblastic leukemia viral oncogene homolog 3 (avian)	-
NM_004451	ESRRA	estrogen-related receptor alpha	+
NM_021122	FACL2	fatty-acid-Coenzyme A ligase, long-chain 2	-
NM_004457	FACL3	fatty-acid-Coenzyme A ligase, long-chain 3	-
NM_004106	FCER1G	Fc fragment of IgE, high affinity I, receptor for; gamma polypeptide	+
NM_015850	FGFR1	fibroblast growth factor receptor 1 (fms-related tyrosine kinase 2, Pfeiffer syndrome)	+
NM_000142	FGFR3	fibroblast growth factor receptor 3 (achondroplasia, thanatophoric dwarfism)	-
NM_005248	FGR	Gardner-Rasheed feline sarcoma viral (v-fgr) oncogene homolog	+
NM_005274	GNG5	guanine nucleotide binding protein (G protein), gamma 5	+
NM_002076	GNS	glucosamine (N-acetyl)-6-sulfatase (Sanfilippo disease IIID)	+
NM_000832	GRIN1	glutamate receptor, ionotropic, N-methyl D-aspartate 1	+
NM_019884	GSK3A	glycogen synthase kinase 3 alpha	-
NM_021957	GYS2	glycogen synthase 2 (liver)	+
NM_000861	HRH1	histamine receptor H1	-
NM_006332	IFI30	interferon, gamma-inducible protein 30	+
NM_000876	IGF2R	insulin-like growth factor 2 receptor	+
NM_000565	IL6R	interleukin 6 receptor	+
NM_000208	INSR	insulin receptor	+
NM_002209	ITGAL	integrin, alpha L (antigen CD11A (p180), lymphocyte function-associated antigen 1; alpha polypeptide)	+
NM_000211	ITGB2	integrin, beta 2 (antigen CD18 (p95), lymphocyte function-associated antigen 1; macrophage antigen 1 (mac-1) beta subunit)	+
NM_014216	ITPK1	inositol 1,3,4-triphosphate 5/6 kinase	+
NM_005548	KARS	lysyl-tRNA synthetase	+
NM_004981	KCNJ4	potassium inwardly-rectifying channel, subfamily J, member 4	+
U52154	KCNJ5	potassium inwardly-rectifying channel, subfamily J, member 5	+
NM_006855	KDELR3	KDEL (Lys-Asp-Glu-Leu) endoplasmic reticulum protein retention receptor 3	+
NM_004985	KRAS2	v-Ki-ras2 Kirsten rat sarcoma 2 viral oncogene homolog	-
NM_032832	LRP11	low density lipoprotein receptor-related protein 11	-
NM_000895	LTA4H	leukotriene A4 hydrolase	+
NM_000752	LTB4R	leukotriene B4 receptor	+
NM_000752	LTB4R	leukotriene B4 receptor	+
NM_002350	LYN	v-yes-1 Yamaguchi sarcoma viral related oncogene homolog	+
NM_002350	LYN	v-yes-1 Yamaguchi sarcoma viral related oncogene homolog	+
NM_000239	LYZ	lysozyme (renal amyloidosis)	+
NM_002358	MAD2L1	MAD2 mitotic arrest deficient-like 1 (yeast)	-
NM_031419	MAIL	molecule possessing ankyrin repeats induced by lipopolysaccharide	+
NM_006699	MAN1A2	mannosidase, alpha, class 1A, member 2	+
NM_002376	MARK3	MAP/microtubule affinity-regulating kinase 3	-
NM_032844	MASTL	microtubule associated serine/threonine kinase-like	-
NM_005587	MEF2A	MADS box transcription enhancer factor 2, polypeptide A (myocyte enhancer factor 2A)	+
NM_002417	MKI67	antigen identified by monoclonal antibody Ki-67	-
NM_021126	MPST	mercaptopyruvate sulfurtransferase	+
NM_006369	MUF1	MUF1 protein	-
NM_004851	NAP1	NCK-associated protein 1	-
AI124612	OR7M1P	olfactory receptor, family 7, subfamily M, member 1 pseudogene	+
AW974100	ORCTL4	solute carrier family 22 (organic cation transporter), member 14	+
NM_003819	PABPC4	poly(A) binding protein, cytoplasmic 4 (inducible form)	-
NM_006661	PDE10A	phosphodiesterase 10A	+
NM_000442	PECAM1	platelet/endothelial cell adhesion molecule (CD31 antigen)	+
NM_006667	PGRMC1	progesterone receptor membrane component 1	-
NM_002648	PIM1	pim-1 oncogene	-
NM_004573	PLCB2	phospholipase C, beta 2	+
NM_000933	PLCB4	phospholipase C, beta 4	-
NM_012230	POMZP3	POM (POM121 homolog, rat) and ZP3 fusion	+
NM_005037	PPARG	peroxisome proliferative activated receptor, gamma	-
NM_015869	PPARG	peroxisome proliferative activated receptor, gamma	-
NM_005037	PPARG	peroxisome proliferative activated receptor, gamma	-
U33284	PTK2B	PTK2B protein tyrosine kinase 2 beta	-
NM_002822	PTK9	PTK9 protein tyrosine kinase 9	-
NM_002833	PTPN9	protein tyrosine phosphatase, non-receptor type 9	-
NM_005056	RBBP2	retinoblastoma binding protein 2	+
NM_005133	RCE1	RCE1 homolog, prenyl protein protease (S. cerevisiae)	-
NM_020630	RET	ret proto-oncogene (multiple endocrine neoplasia and medullary thyroid carcinoma 1, Hirschsprung disease)	-
NM_003730	RNASE6PL	RNASE6PL	+
AI885557	RPL23AP11	ribosomal protein L23a pseudogene 11	+
NM_001009	RPS5	ribosomal protein S5	+
NM_002953	RPS6KA1	ribosomal protein S6 kinase, 90kDa, polypeptide 1	+
NM_003000	SDHB	succinate dehydrogenase complex, subunit B, iron sulfur (Ip)	+
NM_000185	SERPIND1	serine (or cysteine) proteinase inhibitor, clade D (heparin cofactor), member 1	-
NM_000578	SLC11A1	solute carrier family 11 (proton-coupled divalent metal ion transporters), member 1	+
H24679	SLC1A5	solute carrier family 1 (neutral amino acid transporter), member 5	-
AW167520	SLC23A3	solute carrier family 23 (nucleobase transporters), member 3	+
NM_022911	SLC26A6	solute carrier family 26, member 6	+
NM_017585	SLC2A6	solute carrier family 2 (facilitated glucose transporter), member 6	+
NM_003119	SPG7	spastic paraplegia 7, paraplegin (pure and complicated autosomal recessive)	+
NM_021978	ST14	suppression of tumorigenicity 14 (colon carcinoma, matriptase, epithin)	-
NM_021978	ST14	suppression of tumorigenicity 14 (colon carcinoma, matriptase, epithin)	-
NM_001061	TBXAS1	thromboxane A synthase 1 (platelet, cytochrome P450, family 5, subfamily A)	+
AB033079	TDE2	tumor differentially expressed 2	-
AW973828	TEKT2	tektin 2 (testicular)	+
NM_004614	TK2	thymidine kinase 2, mitochondrial	+
NM_021103	TMSB10	thymosin, beta 10	+
NM_003790	TNFRSF25	tumor necrosis factor receptor superfamily, member 25	-
NM_001250	TNFRSF5	tumor necrosis factor receptor superfamily, member 5	+
NM_001250	TNFRSF5	tumor necrosis factor receptor superfamily, member 5	+
NM_013315	TPTE	transmembrane phosphatase with tensin homology	+
NM_006074	TRIM22	tripartite motif-containing 22	-
AB058758	TTBK1	tau tubulin kinase 1	+
NM_003355	UCP2	uncoupling protein 2 (mitochondrial, proton carrier)	+
NM_031471	URP2SF	UNC-112 related protein 2 (URP2), transcript variant	+
NM_007122	USF1	upstream transcription factor 1	-
NM_003380	VIM	vimentin	+
NM_003380	VIM	vimentin	+
NM_020208	XTRP3	X transporter protein 3 (XT3), transcript variant 1	-
* ratio determined from patient BS day 15/0
